# Supplementary material for: Immature Skeletal Myotubes Are an Effective Source for Improving the Terminal Differentiation of Skeletal Muscle
Source: Cells. 2024 Dec 23;13(24):2136. doi: 10.3390/cells13242136 (PMC11674136; doi:10.3390/cells13242136)
Supplement: Supplementary file 1 [file cells-13-02136-s001.zip]

Archive with 1 entries (1 files):
- cells-3322777-supplementary.pdf
